# Supplementary material for: Comparative Analysis of Structurally Diverse PFAS-Induced Injury in Vascular Endothelial Cells and Characterization of Necroptosis-Related Cell Death Signaling
Source: Toxics. 2026 Jun 11;14(6):510. doi: 10.3390/toxics14060510 (PMC13306966; doi:10.3390/toxics14060510)
Supplement: Supplementary file 1 [file toxics-14-00510-s001.zip]

Archive with 1 entries (1 files):
- toxics-4323662-supplementary.pdf
